# Supplementary material for: Children’s exposure to unhealthy food advertising on Philippine television: content analysis of marketing strategies and temporal patterns
Source: Glob Health Action. 2024 Nov 21;17(1):2427445. doi: 10.1080/16549716.2024.2427445 (PMC11583323; doi:10.1080/16549716.2024.2427445)
Supplement: Supplemental Material [file ZGHA_A_2427445_SM7347.zip]

Archive with 3 entries (2 files):
- Supplementary Files/
- Supplementary Files/Authors (1).docx
- Supplementary Files/Supplementary Files.pdf
